# Supplementary material for: The epigenomic landscape of African rainforest hunter-gatherers and farmers
Source: Nat Commun. 2015 Nov 30;6:10047. doi: 10.1038/ncomms10047 (PMC4674682; doi:10.1038/ncomms10047)
Supplement: Supplementary Data 1 — African meQTLs identified in genome-wide association studies (GWAS) as associated with human diseases/traits [file ncomms10047-s2.xlsx]

## Sheet: Sheet1
Supplementary Data 1. African meQTLs identified in genome-wide association studies (GWAS) as associated with human diseases/traits
meQTL	Chr	Position	Associated methylation probe	Associated gene	DMS set	GWAS SNPa	Disease/Trait	Reference
rs2797685	1	7879063	cg14204433	PER3	-	-	Crohn's disease	Franke et al., Nat Genet 2010
rs10927875	1	16299312	cg21421278		-	-	Dilated cardiomyopathy	Villard et al., Eur Heart J 2011
rs2240339	1	17674108	cg01790353	PADI4	-	rs2240335 (r²=0.946727)	Rheumatoid arthritis; Rheumatoid arthritis	Terao et al., Hum Mol Genet 2011; Freudenberg et al., Arthritis Rheum 2011
rs6678552	1	17720391	cg13439596	RCC2	-	rs7538876 (r²=0.966489)	Basal cell carcinoma; Basal cell carcinoma	Stacey et al., Hum Mol Genet 2014; Stacey et al., Nat Genet 2008
rs1198433	1	23756695	cg12621203	TCEA3	-	rs1077514 (r²=0.978173)	Cholesterol total	Willer et al., Nat Genet 2013
rs10903118	1	25294878	cg19774846	RUNX3	-	rs11249215 (r²=0.905428)	Ankylosing spondylitis	Evans et al., Nat Genet 2011
rs11802413	1	25760920	cg18883198	TMEM57	-	rs10903129 (r²=1)	Erythrocyte sedimentation rate; Cholesterol total	Kullo et al., Am J Hum Genet 2011; Aulchenko et al., Nat Genet 2008
rs1203148	1	35968899	cg26372517	TFAP2E	-	rs2275247 (r²=0.96038)	Systemic lupus erythematosus and Systemic sclerosis	Martin et al., Hum Mol Genet 2013
rs2749418	1	41509674	cg16733643	SCMH1	-	rs6686842 (r²=1)	Height	Weedon et al., Nat Genet 2008
rs10889332	1	62950858	cg08107208	USP1	-	-	Metabolite levels	Inouye et al., PLoS Genet 2012
rs11207996	1	63055470	cg11960592	DOCK7	-	rs11207995 (r²=0.978658)	Lipid traits	Zhou et al., PLoS One 2013
rs11207996	1	63055470	cg11960592	DOCK7	-	rs10889353 (r²=0.985642)	Triglycerides; Lipid metabolism phenotypes; Cholesterol total	Kamatani et al., Nat Genet 2010; Chasman et al., PLoS Genet 2009; Aulchenko et al., Nat Genet 2008
rs11578366	1	101396852	cg26063904		-	rs11581062 (r²=1)	Multiple sclerosis	Sawcer et al., Nature 2011
rs7528419	1	109817192	cg17243654	CELSR2	-	-	Lipoprotein-associated phospholipase A2 activity and mass	Grallert et al., Eur Heart J 2011
rs835576	1	120455586	cg23131777	ADAM30	-	rs10923931 (r²=0.953286)	Type 2 diabetes	Zeggini et al., Nat Genet 2008
rs2298265	1	151259043	cg01435515	ZNF687	-	-	Height; Height	Wood et al., Nat Genet 2014; Wood et al., Nat Genet 2014
rs17646946	1	152062767	cg01925883	TCHHL1	-	-	Common traits	Eriksson et al., PLoS Genet 2010
rs4845625	1	154422067	cg02457680	TDRD10	-	rs4537545 (r²=0.894606)	C-reactive protein	Elliott et al., JAMA 2009
rs9426886	1	155151754	cg17284865	GBAP1	-	rs11264341 (r²=1)	Urate levels	Kottgen et al., Nat Genet 2012
rs4072037	1	155162067	cg22531371	MUC1	-	-	Magnesium levels	Meyer et al., PLoS Genet 2010
rs12117903	1	156311165	cg25133887	C1orf85	-	rs6684514 (r²=0.843686)	Glycated hemoglobin levels; Mean corpuscular hemoglobin concentration	Chen et al., Diabetes 2014; Kamatani et al., Nat Genet 2010
rs1925950	1	156450740	cg08943375	MEF2D	-	rs2274316 (r²=1)	Migraine	Anttila et al., Nat Genet 2013
rs7528684	1	157670816	cg07184316	FCRL3	-	-	Type 1 diabetes autoantibodies	Plagnol et al., PLoS Genet 2011
rs2340727	1	161946727	cg03426226		-	-	Hematology traits	Li et al., Hum Mol Genet 2012
rs10494366	1	162085685	cg11231349	NOS1AP	-	-	Electrocardiographic traits; QT interval	Holm et al., Nat Genet 2010; Arking et al., Nat Genet 2006
rs4650994	1	178515312	cg12486710	C1orf220	-	-	HDL cholesterol	Willer et al., Nat Genet 2013
rs7522462	1	200881595	cg00971747	C1orf106	-	-	Multiple sclerosis	Sawcer et al., Nature 2011
rs562338	2	21288321	cg24935556		-	-	LDL cholesterol; LDL cholesterol	Sandhu et al., Lancet 2008; Willer et al., Nat Genet 2008
rs13428823	2	25373298	cg11503396		-	-	Height	Berndt et al., Nat Genet 2013
rs925255	2	28614794	cg01273330		-	-	Inflammatory bowel disease	Jostins et al., Nature 2012
rs2373000	2	37592628	cg12040278	QPCT	-	-	Schizophrenia	Ripke et al., Nat Genet 2013
rs243021	2	60584819	cg16665442		-	-	Type 2 diabetes	Voight et al., Nat Genet 2010
rs1432295	2	61066666	cg00980980		-	-	Hodgkin's lymphoma	Enciso-Mora et al., Nat Genet 2010
rs78758544	2	66759529	cg10010036	MEIS1	-	rs3891585 (r²=0.861422)	PR interval	Butler et al., Circ Cardiovasc Genet 2012
rs4671912	2	68602258	cg00020052	CNRIP1	-	rs17035378 (r²=0.801698)	Celiac disease	Dubois et al., Nat Genet 2010
rs6547621	2	85774676	cg17127132	GGCX	-	rs10187424 (r²=0.873718)	Prostate cancer	Kote-Jarai et al., Nat Genet 2011
rs1362348	2	102984624	cg07120031		-	rs3771166 (r²=1)	Asthma	Moffatt et al., N Engl J Med 2010
rs4676049	2	109635257	cg04690342		-	-	Alzheimer's disease	Naj et al., PLoS Genet 2010
rs1158867	2	128177377	cg09760422		-	-	Protein C levels	Tang et al., Blood 2010
rs3820706	2	152957411	cg17014009	CACNB4	-	-	Adverse response to chemotherapy in breast cancer	Chung et al., Breast Cancer Res 2013
rs10930013	2	162070325	cg25487775		-	rs7309 (r²=0.943077)	Educational attainment	Rietveld et al., Science 2013
rs2286896	2	191535576	cg20807948	NAB1	-	rs10931468 (r²=0.992163)	Primary biliary cirrhosis	Mells et al., Nat Genet 2011
rs6435862	2	215672546	cg26049092	BARD1	-	-	Neuroblastoma	Capasso et al., Nat Genet 2009
rs13030174	2	232271284	cg24172324		-	-	Heart rate	den et al., Nat Genet 2013
rs13391356	2	234170369	cg19193136		-	rs12994997 (r²=0.992238)	Crohn's disease	Jostins et al., Nature 2012
rs13391356	2	234170369	cg19193136		-	rs2241880 (r²=0.953751)	Crohn's disease; Crohn's disease	Kenny et al., PLoS Genet 2012; Rioux et al., Nat Genet 2007
rs4148325	2	234673309	cg11811840	UGT1A10;UGT1A1;UGT1A6;UGT1A8;UGT1A4;UGT1A3;UGT1A6;UGT1A9;UGT1A7;UGT1A5	-	-	Bilirubin levels	Bielinski et al., Mayo Clin Proc 2011
rs7584330	2	238387228	cg17187163	MLPH;MLPH	-	-	Prostate cancer	Kote-Jarai et al., Nat Genet 2011
rs2292884	2	238443226	cg21236182		-	-	Prostate cancer	Schumacher et al., Hum Mol Genet 2011
rs6792370	3	23289892	cg10632094	UBE2E2	-	rs7612463 (r²=0.904469)	Type 2 diabetes	Mahajan et al., Nat Genet 2014
rs3806624	3	27764623	cg21473142	EOMES	-	-	Rheumatoid arthritis; Rheumatoid arthritis; Hodgkin's lymphoma	Okada et al., Nature 2013; Frampton et al., Nat Commun 2013
rs3915129	3	41243742	cg09678212	CTNNB1	-	-	Height	Wood et al., Nat Genet 2014
rs6599175	3	41786009	cg19010139	ULK4	-	-	Multiple myeloma	Weinhold et al., Nat Genet 2013
rs2272007	3	41996136	cg02108620	ULK4	-	-	Multiple myeloma	Weinhold et al., Nat Genet 2013
rs11130183	3	49228946	cg03540175	CCDC36	-	rs7617480 (r²=0.835048)	Menarche	Elks et al., Nat Genet 2010
rs1131095	3	49714225	cg06313718	APEH	-	rs9858542 (r²=0.941548)	Ulcerative colitis; Crohn's disease; Crohn's disease	Barrett et al., Nat Genet 2009; WTCCC et al., Nature 2007; Parkes et al., Nat Genet 2007
rs1131095	3	49714225	cg06313718	APEH	-	rs3197999 (r²=0.941548)	Inflammatory bowel disease; Primary sclerosing cholangitis; Crohn's disease; Ulcerative colitis; Crohn's disease	Jostins et al., Nature 2012; Melum et al., Nat Genet 2010; Franke et al., Nat Genet 2010; McGovern et al., Nat Genet 2010; Barrett et al., Nat Genet 2008
rs2013208	3	50129399	cg05623727	RBM5	-	-	HDL cholesterol	Willer et al., Nat Genet 2013
rs2251219	3	52584787	cg16977858	NT5DC2	-	-	Major mood disorders	McMahon et al., Nat Genet 2010
rs13079063	3	52744460	cg00139496	GLT8D1	-	rs1108842 (r²=0.949912)	Adiponectin levels	Dastani et al., PLoS Genet 2012
rs9818870	3	138122122	cg01280180	TXNDC6	-	-	Coronary heart disease	Erdmann et al., Nat Genet 2009
rs6763931	3	141102833	cg13411656	ZBTB38	-	-	Prostate cancer; Height; Height	Kote-Jarai et al., Nat Genet 2011; Soranzo et al., PLoS Genet 2009; Gudbjartsson et al., Nat Genet 2008
rs16860216	3	185488882	cg23956648	IGF2BP2	historical	-	Height	Wood et al., Nat Genet 2014
rs7647396	3	186651000	cg11386711	ST6GAL1	recent	rs10937275 (r²=0.957189)	Drug-induced liver injury	Daly et al., Nat Genet 2009
rs6812596	4	1069866	cg11411884	FGFRL1	-	rs1670533 (r²=1)	Recombination rate	Kong et al., Science 2008
rs3752747	4	1737108	cg17022633	TACC3	-	rs3958122 (r²=0.931594)	Height	Wood et al., Nat Genet 2014
rs3752747	4	1737108	cg17022633	TACC3	-	rs2247341 (r²=0.914587)	Height	Lango et al., Nature 2010
rs6831256	4	3473139	cg04102620	DOK7	-	-	Cholesterol total; LDL cholesterol; Triglycerides	Willer et al., Nat Genet 2013
rs4529048	4	9997112	cg03725404	SLC2A9	-	rs3775948 (r²=0.908681)	Renal function-related traits; Uric acid levels	Okada et al., Nat Genet 2012; Charles et al., BMC Med Genomics 2011
rs3828557	4	24540950	cg04337270	DHX15	-	rs6841898 (r²=0.977905)	Myopia	Meng et al., Invest Ophthalmol Vis Sci 2012
rs218237	4	55394172	cg22683016		-	-	Mean corpuscular hemoglobin; Mean corpuscular volume; Red blood cell count	Kamatani et al., Nat Genet 2010; Kamatani et al., Nat Genet 2010; Kamatani et al., Nat Genet 2010
rs10014791	4	75145466	cg10057264	EPGN	-	rs16850885 (r²=0.920591)	Immune reponse to smallpox	Kennedy et al., Hum Genet 2012
rs2623064	4	104030792	cg00681321	BDH2	-	rs2720460 (r²=0.903961)	Testicular germ cell tumor	Ruark et al., Nat Genet 2013
rs3828485	4	122722368	cg11979875	EXOSC9	historical	rs6838153 (r²=0.990887)	Height	Wood et al., Nat Genet 2014
rs7689420	4	145568352	cg26339943	HHIP	-	-	Height; Height	Berndt et al., Nat Genet 2013; Lango et al., Nature 2010
rs11739663	5	594083	cg24748631		-	-	Ulcerative colitis; Ulcerative colitis	Jostins et al., Nature 2012; Anderson et al., Nat Genet 2011
rs4580814	5	1113244	cg24000908	SLC12A7	-	-	Mean corpuscular hemoglobin concentration	Kamatani et al., Nat Genet 2010
rs31489	5	1342714	cg08894401	CLPTM1L	-	-	Lung adenocarcinoma	Landi et al., Am J Hum Genet 2009
rs9292777	5	40437948	cg14541801		-	-	Multiple sclerosis; Crohn's disease; Crohn's disease	Matesanz et al., PLoS One 2012; Kenny et al., PLoS Genet 2012; Parkes et al., Nat Genet 2007
rs2269952	5	137683305	cg10676309		-	rs757647 (r²=1)	Menarche	Elks et al., Nat Genet 2010
rs13361189	5	150223387	cg10501621	IRGM	-	-	Crohn's disease	Parkes et al., Nat Genet 2007
rs2277027	5	156932376	cg03647778	ADAM19	-	-	Pulmonary function; Pulmonary function	Hancock et al., PLoS Genet 2012; Hancock et al., Nat Genet 2009
rs3212227	5	158742950	cg18060742	IL12B	-	rs3213094 (r²=0.915417)	Psoriasis; Psoriasis	Strange et al., Nat Genet 2010; Zhang et al., Nat Genet 2009
rs6882776	5	172664163	cg19506433		-	-	Heart rate	den et al., Nat Genet 2013
rs5985	6	6318795	cg16530177	F13A1	-	-	End-stage coagulation	Williams et al., Ann Neurol 2013
rs3757354	6	16127407	cg19628745	MYLIP	-	-	Cholesterol total; LDL cholesterol; Cholesterol total; LDL cholesterol	Willer et al., Nat Genet 2013; Willer et al., Nat Genet 2013; Teslovich et al., Nature 2010; Teslovich et al., Nature 2010
rs6911965	6	24480295	cg14023451	GPLD1	-	-	Hematological and biochemical traits	Kamatani et al., Nat Genet 2010
rs6941022	6	26553531	cg17877449		-	rs1056667 (r²=0.970382)	Educational attainment	Rietveld et al., Science 2013
rs3131343	6	28775564	cg19918208		-	rs4324798 (r²=0.937898)	Lung adenocarcinoma	Landi et al., Am J Hum Genet 2009
rs3116803	6	29667872	cg16994534		-	rs3129055 (r²=0.907064)	Nasopharyngeal carcinoma	Tse et al., Am J Hum Genet 2009
rs1610677	6	29789171	cg21529533	HLA-G	historical	-	Rheumatoid arthritis	Eleftherohorinou et al., Hum Mol Genet 2011
rs2860580	6	29906691	cg14221939	NCRNA00171	-	-	Nasopharyngeal carcinoma	Bei et al., Nat Genet 2010
rs2844804	6	29942126	cg23244913	HCG9	-	rs2523946 (r²=0.800182)	IgA nephropathy	Yu et al., Nat Genet 2011
rs9261256	6	30021941	cg24479752	NCRNA00171	-	rs7758512 (r²=0.985206)	HIV-1 control	Fellay et al., PLoS Genet 2009
rs3132678	6	30076064	cg17102747	TRIM31	-	rs2023472 (r²=0.886912)	Beta-2 microglubulin plasma levels	Tin et al., Hum Genet 2013
rs3132672	6	30175847	cg12663302	TRIM26	-	rs2021722 (r²=0.821151)	Autism spectrum disorder, attention deficit-hyperactivity disorder, bipolar disorder, major depressive disorder, and schizophrenia; Schizophrenia	Smoller et al., Lancet 2013; Ripke et al., Nat Genet 2011
rs4618569	6	30855251	cg27550606	GTF2H4;VARS2	-	rs1052693 (r²=0.953492)	Complement C3 and C4 levels	Yang et al., PLoS Genet 2012
rs2535318	6	31051388	cg23878318	HCG22	-	rs2517510 (r²=0.959121)	White blood cell count	Nalls et al., PLoS Genet 2011
rs6457327	6	31074030	cg07717512	HCG22	-	-	Follicular lymphoma	Skibola et al., Nat Genet 2009
rs3094663	6	31107087	cg09508556	PSORS1C1;PSORS1C2	-	rs2285803 (r²=0.972387)	Multiple myeloma	Chubb et al., Nat Genet 2013
rs2233945	6	31107361	cg22458065	PSORS1C2	-	rs9263739 (r²=1)	Ulcerative colitis	Asano et al., Nat Genet 2009
rs1966	6	31107733	cg00357273	POU5F1	-	rs1265093 (r²=1)	Chronic obstructive pulmonary disease-related biomarkers	Kim et al., Am J Respir Crit Care Med 2012
rs1966	6	31107733	cg00357273	POU5F1	-	rs130067 (r²=0.977099)	Prostate cancer	Kote-Jarai et al., Nat Genet 2011
rs1265087	6	31109810	cg07613268	CCHCR1	-	rs1265112 (r²=0.986924)	Nevirapine-induced rash	Chantarangsu et al., Clin Infect Dis 2011
rs3095239	6	31126790	cg23679615	TCF19;CCHCR1	-	rs1419881 (r²=0.882227)	Chronic hepatitis B infection	Kim et al., Hum Mol Genet 2013
rs10947208	6	31361837	cg07103722	MICA	-	rs6932730 (r²=0.886434)	Allergic sensitization	Bonnelykke et al., Nat Genet 2013
rs10947208	6	31361837	cg07103722	MICA	-	rs13437082 (r²=0.970913)	Height	Soranzo et al., PLoS Genet 2009
rs4947314	6	31393374	cg23080546	MICA	-	rs9469003 (r²=0.884624)	Stevens-Johnson syndrome and toxic epidermal necrolysis	Genin et al., Orphanet J Rare Dis 2011
rs2844466	6	31601012	cg13892322	LY6G5C	-	rs1046089 (r²=1)	Menopause; Menopause	Perry et al., Hum Mol Genet 2013; Stolk et al., Nat Genet 2012
rs707920	6	31629096	cg26467528	BAT4;CSNK2B	historical	rs805303 (r²=0.884834)	Diastolic blood pressure; Hypertension; Systolic blood pressure	Ehret et al., Nature 2011
rs652888	6	31851234	cg06540876	ZBTB12	-	-	Chronic hepatitis B infection	Kim et al., Hum Mol Genet 2013
rs9267660	6	31851884	cg25110523	ZBTB12	-	rs9267665 (r²=0.898922)	Hepatitis B vaccine response	Png et al., Hum Mol Genet 2011
rs403569	6	31924880	cg01143314	CFB	-	rs541862 (r²=0.968365)	Age-related macular degeneration	Cipriani et al., Hum Mol Genet 2012
rs403569	6	31924880	cg01143314	CFB	-	rs522162 (r²=0.968309)	Age-related macular degeneration	Naj et al., Ann Hum Genet 2013
rs9391734	6	32097983	cg12387154	PRRT1	-	rs12153855 (r²=1)	Atopic dermatitis; Age-related macular degeneration	Weidinger et al., Hum Mol Genet 2013; Cipriani et al., Hum Mol Genet 2012
rs204999	6	32109979	cg18080528	FKBPL	-	-	Serum total protein level	Franceschini et al., Am J Hum Genet 2012
rs2269423	6	32145707	cg20914572	PRRT1;PPT2	-	rs1061808 (r²=0.957561)	Phospholipid levels	Demirkan et al., PLoS Genet 2012
rs204993	6	32155581	cg16609995	PBX2;GPSM3	-	-	Asthma	Hirota et al., Nat Genet 2011
rs2071277	6	32171683	cg14996490	NOTCH4	-	-	Age-related macular degeneration	Cipriani et al., Hum Mol Genet 2012
rs443198	6	32190406	cg07725183	NOTCH4	-	-	Systemic sclerosis	Gorlova et al., PLoS Genet 2011
rs926592	6	32305658	cg21195277	C6orf10	-	rs3129943 (r²=1)	Asthma	Hirota et al., Nat Genet 2011
rs3117133	6	32313653	cg13279700	C6orf10	-	rs910049 (r²=1)	Hepatitis C induced liver cirrhosis	Urabe et al., J Hepatol 2013
rs3129921	6	32333093	cg16538674	C6orf10	-	rs2273017 (r²=1)	Graves' disease	Nakabayashi et al., J Hum Genet 2011
rs3129954	6	32365580	cg10254167	BTNL2	-	rs3117098 (r²=0.992734)	Asthma	Hirota et al., Nat Genet 2011
rs2294881	6	32367604	cg14945317	BTNL2	-	rs10947262 (r²=0.897088)	Knee osteoarthritis	Nakajima et al., PLoS One 2010
rs3806156	6	32373698	cg12966392	BTNL2	-	-	Vitiligo	Jin et al., N Engl J Med 2010
rs5007261	6	32379031	cg06871764	BTNL2	-	rs3763317 (r²=0.889459)	Complement C3 and C4 levels	Yang et al., PLoS Genet 2012
rs3129871	6	32406342	cg17606183	HLA-DRA	-	-	Multiple sclerosis; Multiple sclerosis	Mero et al., PLoS One 2013; Mero et al., PLoS One 2013
rs9271055	6	32575369	cg17369694	HLA-DRB5	-	rs9270984 (r²=1)	Systemic lupus erythematosus	Yang et al., Am J Hum Genet 2012
rs9271055	6	32575369	cg17369694	HLA-DRB5	-	rs9271366 (r²=0.97567)	Crohn's disease; Ulcerative colitis; Inflammatory bowel disease; Immunoglobulin A; Multiple sclerosis; Multiple sclerosis	Yang et al., Gut 2013; Yang et al., Inflamm Bowel Dis 2013; Okada et al., Gastroenterology 2011; Ferreira et al., Nat Genet 2010; Nischwitz et al., J Neuroimmunol 2010; Bahlo et al., Nat Genet 2009
rs9275319	6	32666295	cg14255617	HLA-DQB2	recent	-	Hepatocellular carcinoma	Jiang et al., Nat Genet 2012
rs2856725	6	32666738	cg17043222	HLA-DQB2	-	rs2647012 (r²=1)	Follicular lymphoma	Smedby et al., PLoS Genet 2011
rs7453920	6	32730012	cg04322111	HLA-DQB2	-	-	Hepatitis B; Chronic hepatitis B infection; Hepatitis B	Hu et al., Nat Genet 2013; Kim et al., Hum Mol Genet 2013; Mbarek et al., Hum Mol Genet 2011
rs365066	6	32975257	cg14686676	HLA-DOA	-	rs399604 (r²=0.993568)	Platelet counts	Gieger et al., Nature 2011
rs7741912	6	33026087	cg08898074	HLA-DPA1	-	rs3077 (r²=0.986539)	Chronic hepatitis B infection; Hepatitis B; Hepatitis B	Kim et al., Hum Mol Genet 2013; Nishida et al., PLoS One 2012; Mbarek et al., Hum Mol Genet 2011
rs9277555	6	33055605	cg20100408	HLA-DPB1	-	rs9277554 (r²=0.800276)	Wegener's granulomatosis	Xie et al., Arthritis Rheum 2013
rs9277555	6	33055605	cg20100408	HLA-DPB1	-	rs3117242 (r²=0.905067)	Antineutrophil cytoplasmic antibody-associated vasculitis	Lyons et al., N Engl J Med 2012
rs3117229	6	33056069	cg17833071	HLA-DPB2	-	rs9277535 (r²=1)	Chronic hepatitis B infection; Hepatitis B; Hepatitis B vaccine response; Hepatitis B; Hepatitis B	Kim et al., Hum Mol Genet 2013; Nishida et al., PLoS One 2012; Png et al., Hum Mol Genet 2011; Mbarek et al., Hum Mol Genet 2011; Kamatani et al., Nat Genet 2009
rs3097650	6	33057440	cg23075555	HLA-DPB2	-	rs9277554 (r²=0.975981)	Wegener's granulomatosis	Xie et al., Arthritis Rheum 2013
rs3097650	6	33057440	cg23075555	HLA-DPB2	-	rs3117242 (r²=0.812343)	Antineutrophil cytoplasmic antibody-associated vasculitis	Lyons et al., N Engl J Med 2012
rs1883414	6	33086448	cg16544220	HLA-DPB2	-	-	Nephropathy	Gharavi et al., Nat Genet 2011
rs1776897	6	34195011	cg17066943		-	-	Height; Height	Soranzo et al., PLoS Genet 2009; Gudbjartsson et al., Nat Genet 2008
rs10806425	6	90926612	cg06866423	BACH2	-	-	Celiac disease	Dubois et al., Nat Genet 2010
rs3757247	6	90957463	cg18477569	BACH2	-	-	Vitiligo	Jin et al., Nat Genet 2012
rs314277	6	105407662	cg14246568		-	-	Menarche and menopause; Height	He et al., Nat Genet 2009; Lettre et al., Nat Genet 2008
rs910730	6	109768295	cg17984469	MICAL1	-	rs1046943 (r²=0.912389)	Height	Lango et al., Nature 2010
rs11970286	6	118680374	cg24027669		-	-	QT interval	Pfeufer et al., Nat Genet 2009
rs9398840	6	127669744	cg05544413	ECHDC1	-	rs2180341 (r²=0.834648)	Breast cancer	Gold et al., Proc Natl Acad Sci U S A 2008
rs3748069	6	142767633	cg09547025	GPR126	-	-	Height	Gudbjartsson et al., Nat Genet 2008
rs9479482	6	150358012	cg08316699		-	-	Alopecia areata	Petukhova et al., Nature 2010
rs2046210	6	151948366	cg17783140		-	-	Breast cancer; Breast Cancer in BRCA1 mutation carriers; Breast cancer	Garcia-Closas et al., Nat Genet 2013; Couch et al., PLoS Genet 2013; Zheng et al., Nat Genet 2009
rs7749278	6	167435325	cg17744997		-	rs2301436 (r²=1)	Crohn's disease	Barrett et al., Nat Genet 2008
rs10275045	7	1920826	cg09831614	MAD1L1	recent	-	Schizophrenia or bipolar disorder	Ruderfer et al., Mol Psychiatry 2013
rs702485	7	6449272	cg01821684	RAC1	-	-	HDL cholesterol	Willer et al., Nat Genet 2013
rs11980407	7	50471613	cg00489539	IKZF1	-	rs11980379 (r²=0.959543)	Acute lymphoblastic leukemia	Migliorini et al., Blood 2013
rs11980407	7	50471613	cg00489539	IKZF1	-	rs4132601 (r²=0.96096)	Acute lymphoblastic leukemia	Papaemmanuil et al., Nat Genet 2009
rs12539316	7	72977898	cg22511633	TBL2	-	-	Gamma glutamyl transpeptidase	Kim et al., Nat Genet 2011
rs17145750	7	73026378	cg14087351	MLXIPL	-	-	Liver enzyme levels	Chambers et al., Nat Genet 2011
rs1734907	7	100315517	cg07841815	EPO	-	-	Inflammatory bowel disease	Jostins et al., Nature 2012
rs2227631	7	100769538	cg24539923	SERPINE1	-	-	Plasminogen activator inhibitor type 1 levels	Huang et al., Blood 2012
rs3779381	7	120966790	cg22795239	WNT16	-	rs10242100 (r²=0.987543)	Bone mineral density	Zhang et al., Hum Mol Genet 2013
rs273945	7	137611566	cg06980252	CREB3L2	-	-	Height	Wood et al., Nat Genet 2014
rs10273639	7	142456928	cg12878228	PRSS1	-	-	Pancreatitis	Whitcomb et al., Nat Genet 2012
rs354033	7	149289464	cg18500448	ZNF767	-	-	Multiple sclerosis	Sawcer et al., Nature 2011
rs10274279	7	157387441	cg26886268	PTPRN2	-	-	Myopia	Meng et al., Invest Ophthalmol Vis Sci 2012
rs4872175	8	23534802	cg01543179	NKX3-1	-	rs1512268 (r²=0.835824)	Prostate cancer; Prostate cancer	Takata et al., Nat Genet 2010; Eeles et al., Nat Genet 2009
rs896854	8	95960511	cg26343298	TP53INP1	-	-	Type 2 diabetes	Voight et al., Nat Genet 2010
rs2920283	8	143757037	cg24536349	LY6K	-	rs2294008 (r²=0.855204)	Duodenal ulcer; Bladder cancer; Bladder cancer	Tanikawa et al., Nat Genet 2012; Rothman et al., Nat Genet 2010; Wu et al., Nat Genet 2009
rs3849942	9	27543281	cg14173147	MOBKL2B	-	-	Amyotrophic lateral sclerosis; Amyotrophic lateral sclerosis; Amyotrophic lateral sclerosis	Fogh et al., Hum Mol Genet 2013; Laaksovirta et al., Lancet Neurol 2010; van et al., Nat Genet 2009
rs2812378	9	34710260	cg27443224	CCL21	-	-	Rheumatoid arthritis	Raychaudhuri et al., Nat Genet 2008
rs8176746	9	136131322	cg12020464	ABO	-	-	Mean corpuscular hemoglobin concentration	Kamatani et al., Nat Genet 2010
rs8176720	9	136132873	cg13850847	ABO	-	-	Serum alkaline phosphatase levels	Li et al., BMC Genomics 2013
rs687289	9	136137106	cg24267699	ABO	historical	-	Urinary metabolites; Coagulation factor levels	Rueedi et al., PLoS Genet 2014; Desch et al., Proc Natl Acad Sci U S A 2012
rs4962153	9	136323754	cg13561918	C9orf7	-	-	Liver enzyme levels	Yuan et al., Am J Hum Genet 2008
rs2742234	10	43612609	cg09848445	RET	-	-	Hirschsprung's disease	Garcia-Barcelo et al., Proc Natl Acad Sci U S A 2009
rs3740111	10	45951716	cg13709271	MARCH8	-	rs2279434 (r²=0.944116)	Mean corpuscular hemoglobin; Mean corpuscular volume	Kamatani et al., Nat Genet 2010
rs3123078	10	51524971	cg12753529		-	-	Prostate cancer	Eeles et al., Nat Genet 2009
rs4948496	10	63805617	cg20746552	ARID5B	-	-	Systemic lupus erythematosus	Yang et al., Am J Hum Genet 2012
rs10740133	10	65277436	cg19495650	JMJD1C	-	rs7896783 (r²=0.963536)	Fibrinogen	Sabater-Lleal et al., Circulation 2013
rs10740133	10	65277436	cg19495650	JMJD1C	-	rs10761779 (r²=0.963581)	Liver enzyme levels	Yuan et al., Am J Hum Genet 2008
rs7916697	10	69991853	cg06988349	ATOH7	-	-	Optic disc parameters	Khor et al., Hum Mol Genet 2011
rs1412444	10	91002927	cg12555086	LIPA	-	-	Coronary heart disease; Coronary heart disease	Wild et al., Circ Cardiovasc Genet 2011; The et al., Nat Genet 2011
rs10882424	10	96086078	cg07270175	NOC3L	-	rs2274223 (r²=0.819147)	Esophageal cancer	Wu et al., Nat Genet 2011
rs4244285	10	96541616	cg04189838	CYP2C19	-	rs1074145 (r²=0.930126)	Response to serotonin reuptake inhibitors in major depressive disorder	Ji et al., Br J Clin Pharmacol 2014
rs4409764	10	101284237	cg04249742		-	-	Inflammatory bowel disease; Crohn's disease	Jostins et al., Nature 2012; Franke et al., Nat Genet 2010
rs10883366	10	101287785	cg04972745		-	rs6584283 (r²=0.807551)	Ulcerative colitis	Anderson et al., Nat Genet 2011
rs10883366	10	101287785	cg04972745		-	rs11190140 (r²=0.827247)	Ulcerative colitis; Crohn's disease	McGovern et al., Nat Genet 2010; Barrett et al., Nat Genet 2008
rs1548962	10	101289735	cg25214158		-	rs10883365 (r²=0.901456)	Crohn's disease	Parkes et al., Nat Genet 2007
rs12775433	10	101834092	cg04359915	CPN1	-	rs11597390 (r²=0.95587)	Liver enzyme levels	Yuan et al., Am J Hum Genet 2008
rs1407409	10	102985407	cg05563662		-	rs11190870 (r²=0.875703)	Scoliosis	Takahashi et al., Nat Genet 2011
rs3850699	10	104414221	cg27391127	TRIM8	-	-	Prostate cancer	Eeles et al., Nat Genet 2013
rs7085104	10	104628873	cg15439196	CNNM2	-	-	Schizophrenia	Ripke et al., Nat Genet 2013
rs7897654	10	104662458	cg25143771	AS3MT	-	rs1004467 (r²=0.809457)	Systolic blood pressure	Levy et al., Nat Genet 2009
rs375032172	10	124216821	cg25446361	HTRA1	-	rs10490924 (r²=0.884952)	Age-related macular degeneration; Age-related macular degeneration; Age-related macular degeneration; Age-related macular degeneration; Age-related macular degeneration; Age-related macular degeneration; Age-related macular degeneration	Naj et al., Ann Hum Genet 2013; Fritsche et al., Nat Genet 2013; Sobrin et al., Ophthalmology 2012; Cipriani et al., Hum Mol Genet 2012; Yu et al., Hum Mol Genet 2011; Kopplin et al., Genes Immun 2010; Neale et al., Proc Natl Acad Sci U S A 2010
rs375032172	10	124216821	cg25446361	HTRA1	-	rs3750848 (r²=0.891717)	Age-related macular degeneration	Naj et al., Ann Hum Genet 2013
rs477692	10	131426022	cg11019008	MGMT	-	-	Response to temozolomide	Brown et al., Pharmacogenet Genomics 2012
rs4930103	11	2024544	cg03996735	H19	-	-	DNA methylation; DNA methylation	Renteria et al., Twin Res Hum Genet 2013; Renteria et al., Twin Res Hum Genet 2013
rs1004446	11	2170143	cg17665927	IGF2	-	-	Type 1 diabetes autoantibodies; Type 1 diabetes	Plagnol et al., PLoS Genet 2011; Hakonarson et al., Nature 2007
rs7111341	11	2213166	cg25011257	TH;TH;TH	-	-	Type 1 diabetes	Barrett et al., Nat Genet 2009
rs4076054	11	2231341	cg25575145		-	rs7127900 (r²=0.911814)	Prostate cancer	Eeles et al., Nat Genet 2009
rs2283228	11	2849530	cg14637411	KCNQ1;KCNQ1	-	rs2237897 (r²=0.83278)	Type 2 diabetes; Type 2 diabetes	Williams et al., Nature 2013; Unoki et al., Nat Genet 2008
rs4910755	11	5372751	cg00423453	OR51B6	-	rs5006884 (r²=0.954717)	Fetal hemoglobin levels	Solovieff et al., Blood 2009
rs10768121	11	35279656	cg08411235	SLC1A2	-	rs10768122 (r²=0.826415)	Vitiligo	Jin et al., Nat Genet 2012
rs3758673	11	47278917	cg04959790	NR1H3	recent	rs10838681 (r²=0.875019)	Metabolic syndrome	Kristiansson et al., Circ Cardiovasc Genet 2012
rs3758673	11	47278917	cg04959790	NR1H3	recent	rs7120118 (r²=0.889996)	HDL cholesterol	Sabatti et al., Nat Genet 2008
rs1052373	11	47354787	cg25783544	MADD	-	rs10838687 (r²=0.954703)	Proinsulin levels	Strawbridge et al., Diabetes 2011
rs10838708	11	47441513	cg19668951	SLC39A13	-	-	Height	Berndt et al., Nat Genet 2013
rs1064608	11	47640429	cg20135002		-	rs10838738 (r²=0.941951)	Body mass index	Willer et al., Nat Genet 2008
rs3741240	11	62186542	cg09494188	SCGB1A1	-	-	Chronic obstructive pulmonary disease-related biomarkers	Kim et al., Am J Respir Crit Care Med 2012
rs17146964	11	65249145	cg07029024		-	-	Vertical cup-disc ratio	Ramdas et al., PLoS Genet 2010
rs12801636	11	65391317	cg24147428	SIPA1	-	-	HDL cholesterol	Willer et al., Nat Genet 2013
rs479844	11	65551957	cg11766552	DKFZp761E198	-	-	Atopic dermatitis	Paternoster et al., Nat Genet 2011
rs642803	11	65560620	cg09181559	OVOL1	-	-	Urate levels	Kottgen et al., Nat Genet 2012
rs7112925	11	66826160	cg03160508	RHOD	-	-	Height; Height	Lango et al., Nature 2010; Wood et al., Nat Genet 2014
rs599083	11	68192346	cg12895546	LRP5	-	-	Bone mineral density	Rivadeneira et al., Nat Genet 2009
rs17098318	11	102402858	cg25511807	MMP7	-	rs11568818 (r²=0.830666)	Prostate cancer	Eeles et al., Nat Genet 2013
rs7944895	11	111167776	cg10045354	C11orf93	-	rs3802842 (r²=0.965995)	Colorectal cancer	Tenesa et al., Nat Genet 2008
rs3741298	11	116657561	cg08672956	BUD13	-	-	Obesity-related traits	Comuzzie et al., PLoS One 2012
rs651821	11	116662579	cg02157083	APOA5	-	-	Lipid traits; Lipid metabolism phenotypes; Triglycerides	Zhou et al., PLoS One 2013; Kettunen et al., Nat Genet 2012; Tan et al., Hum Mol Genet 2011
rs2075292	11	116732512	cg19299755		-	-	Triglycerides	Kooner et al., Nat Genet 2008
rs483598	11	118509668	cg03203114	PHLDB1	-	rs11603023 (r²=0.846689)	Cholesterol total	Willer et al., Nat Genet 2013
rs494459	11	118574675	cg12781794	PHLDB1	-	-	Height	Lango et al., Nature 2010
rs1063857	12	6153514	cg15866021	VWF	-	rs1063856 (r²=1)	Coagulation factor levels	Desch et al., Proc Natl Acad Sci U S A 2012
rs1800693	12	6440009	cg26254667	TNFRSF1A	-	-	Multiple sclerosis; Primary biliary cirrhosis; Multiple sclerosis	Sawcer et al., Nature 2011; Mells et al., Nat Genet 2011; De et al., Nat Genet 2009
rs10845296	12	11184140	cg25106783	PRR4;TAS2R43;PRH1	-	rs1031391 (r²=0.865493)	Bitter taste perception	Ledda et al., Hum Mol Genet 2013
rs2016266	12	53727955	cg23500132	SP7	-	-	Bone mineral density; Bone mineral density	Estrada et al., Nat Genet 2012; Rivadeneira et al., Nat Genet 2009
rs10876864	12	56401085	cg23731805	ERBB3	-	-	Vitiligo	Tang et al., J Invest Dermatol 2012
rs11171739	12	56470625	cg18911129		-	-	Type 1 diabetes	WTCCC et al., Nature 2007
rs2371494	12	56728000	cg02705573	PAN2	-	rs2066808 (r²=0.968583)	Psoriasis	Nair et al., Nat Genet 2009
rs12371356	12	58135420	cg21671248	LOC100130776;AGAP2	-	rs12368653 (r²=1)	Multiple sclerosis	Sawcer et al., Nature 2011
rs10877013	12	58165085	cg09253762	FAM119B;METTL1	-	rs703842 (r²=0.802692)	Multiple sclerosis	Bahlo et al., Nat Genet 2009
rs1351394	12	66351826	cg13138552	HMGA2	-	-	Height; Height	Berndt et al., Nat Genet 2013; Lango et al., Nature 2010
rs7968902	12	66363070	cg24776736	HMGA2	-	rs1042725 (r²=0.959534)	Birth weight; Head circumference; Height; Height; Height	Horikoshi et al., Nat Genet 2012; Taal et al., Nat Genet 2012; Lettre et al., Nat Genet 2008; Weedon et al., Nat Genet 2008; Weedon et al., Nat Genet 2007
rs2162679	12	102871259	cg14240353	IGF1	-	rs35767 (r²=0.881102)	Fasting glucose-related traits; Fasting insulin-related traits	Dupuis et al., Nat Genet 2010
rs1053051	12	107367225	cg26297688	C12orf23	-	-	Bone mineral density	Estrada et al., Nat Genet 2012
rs1572072	13	24127210	cg25639084		-	-	Nasopharyngeal carcinoma	Bei et al., Nat Genet 2010
rs9534262	13	32936646	cg06935361	BRCA2	historical	rs4942486 (r²=0.822251)	LDL cholesterol	Willer et al., Nat Genet 2013
rs7323755	13	45900267	cg13040693		historical; recent	-	Myopia	Meng et al., Invest Ophthalmol Vis Sci 2012
rs555212	13	113756540	cg03338754	F7	-	-	End-stage coagulation	Williams et al., Ann Neurol 2013
rs10143875	14	23584265	cg16229875	CEBPE	-	rs4982731 (r²=0.883107)	Acute lymphoblastic leukemia	Xu et al., J Natl Cancer Inst 2013
rs1950500	14	24830850	cg04267345	NFATC4	-	-	Height; Height; Height	Berndt et al., Nat Genet 2013; Lango et al., Nature 2010; Wood et al., Nat Genet 2014
rs4444235	14	54410919	cg16720578		-	-	Colorectal cancer	Houlston et al., Nat Genet 2008
rs11622740	14	55617844	cg18273401	LGALS3	-	rs2274273 (r²=0.983198)	Protein biomarker	de et al., PLoS One 2012
rs1254269	14	60843017	cg14877589		-	rs1254319 (r²=0.97004)	Refractive error	Verhoeven et al., Nat Genet 2013
rs2332175	14	70345411	cg13023701	SMOC1	-	rs11158820 (r²=0.95121)	Digit length ratio	Lawrance-Owen et al., Hum Genet 2012
rs941764	14	91841069	cg23165913	CCDC88C	-	-	Breast cancer	Michailidou et al., Nat Genet 2013
rs944002	14	103572815	cg09959585	C14orf73	-	-	Mean platelet volume; Gamma gluatamyl transferase levels; Liver enzyme levels	Gieger et al., Nature 2011; Middelberg et al., Hum Mol Genet 2011; Chambers et al., Nat Genet 2011
rs4983559	14	105277209	cg26985447	KIAA0284	-	-	HDL cholesterol	Willer et al., Nat Genet 2013
rs4779584	15	32994756	cg04870120		-	-	Colorectal cancer	Peters et al., Hum Genet 2011
rs2034650	15	40717302	cg08129084	IVD	-	-	Interstitial lung disease	Fingerlin et al., Nat Genet 2013
rs1800588	15	58723675	cg16391792	LIPC	-	-	HDL cholesterol	Kathiresan et al., Nat Genet 2008
rs1719271	15	65183801	cg26170244		-	-	Platelet counts	Gieger et al., Nature 2011
rs1549318	15	71109147	cg22693030		-	-	Proinsulin levels	Strawbridge et al., Diabetes 2011
rs4243042	15	74241624	cg02812767	LOXL1	-	rs750460 (r²=1)	Height	Lango et al., Nature 2010
rs1051730	15	78894339	cg04882995	CHRNA3	-	-	Smoking behavior; Smoking behavior; Smoking behavior; Lung adenocarcinoma; Lung cancer; Nicotine dependence	Liu et al., Nat Genet 2010; The et al., Nat Genet 2010; Thorgeirsson et al., Nat Genet 2010; Landi et al., Am J Hum Genet 2009; McKay et al., Nat Genet 2008; Thorgeirsson et al., Nature 2008
rs3825932	15	79235446	cg18738367	CTSH	-	-	Type 1 diabetes	Cooper et al., Nat Genet 2008
rs13336428	16	1532463	cg04976154		-	-	Bone mineral density	Estrada et al., Nat Genet 2012
rs12928822	16	11403893	cg07578313	TNP2	-	-	Celiac disease	Dubois et al., Nat Genet 2010
rs12444979	16	19933600	cg16758037		-	-	Body mass index	Speliotes et al., Nat Genet 2010
rs9302410	16	23511372	cg03935956	GGA2	-	rs420259 (r²=0.924274)	Bipolar disorder	Jiang et al., Genet Epidemiol 2011
rs2008514	16	28825605	cg16606674	ATP2A1	-	rs7498665 (r²=0.96832)	Obesity; Body mass index; Weight; Body mass index	Berndt et al., Nat Genet 2013; Thorleifsson et al., Nat Genet 2008; Thorleifsson et al., Nat Genet 2008; Willer et al., Nat Genet 2008
rs12598978	16	30482540	cg24033122	ITGAL	-	rs11150589 (r²=1)	Ulcerative colitis	Jostins et al., Nature 2012
rs2305884	16	30970741	cg09162137	HSD3B7;SETD1A	-	rs10782001 (r²=0.995174)	Psoriasis	Stuart et al., Nat Genet 2010
rs28463809	16	52583054	cg02793451	TOX3	-	rs3803662 (r²=1)	Breast cancer; Breast cancer; Breast cancer; Breast cancer; Breast cancer; Breast cancer; Breast cancer; Breast cancer	Low et al., PLoS One 2013; Garcia-Closas et al., Nat Genet 2013; Michailidou et al., Nat Genet 2013; Orr et al., Nat Genet 2012; Turnbull et al., Nat Genet 2010; Thomas et al., Nat Genet 2009; Easton et al., Nature 2007; Stacey et al., Nat Genet 2007
rs868213	16	67220457	cg00410534	ELMO3;E2F4	-	rs3729639 (r²=0.983314)	Coronary heart disease	Lettre et al., PLoS Genet 2011
rs8051587	16	67796315	cg26335299	C16orf86;C16orf48	-	rs8060686 (r²=0.984635)	Metabolic syndrome	Kristiansson et al., Circ Cardiovasc Genet 2012
rs8051587	16	67796315	cg26335299	C16orf86;C16orf48	-	rs255049 (r²=0.809003)	HDL cholesterol	Sabatti et al., Nat Genet 2008
rs2271293	16	67902070	cg10544611	SLC12A4	-	-	HDL cholesterol; HDL cholesterol	Aulchenko et al., Nat Genet 2008; Kathiresan et al., Nat Genet 2008
rs16942887	16	67928042	cg09117114	SLC12A4	-	-	HDL cholesterol; HDL cholesterol	Willer et al., Nat Genet 2013; Teslovich et al., Nature 2010
rs217181	16	72114002	cg00260883	TXNL4B	-	-	Metabolite levels	Inouye et al., PLoS Genet 2012
rs7202877	16	75247245	cg07520163		historical	-	Type 1 diabetes	Barrett et al., Nat Genet 2009
rs11640018	16	75328308	cg27284034	CTRB1	-	-	Height	Wood et al., Nat Genet 2014
rs4783244	16	82662268	cg09415485	CDH13	-	-	Adiponectin levels; Adiponectin levels	Wu et al., Hum Mol Genet 2013; Chung et al., Diabetes 2011
rs837763	16	88853729	cg26787539	CDT1	-	-	Mean corpuscular hemoglobin concentration	Kamatani et al., Nat Genet 2010
rs684232	17	618965	cg04221833	VPS53	-	-	Prostate cancer	Eeles et al., Nat Genet 2013
rs6065	17	4836381	cg11902961	GP1BA	-	-	Platelet counts; Platelet counts	Gieger et al., Nature 2011; Kamatani et al., Nat Genet 2010
rs727428	17	7537792	cg17892169	TNFSF12	-	-	Androgen levels; Sex hormone-binding globulin levels	Jin et al., Hum Mol Genet 2012; Prescott et al., PLoS One 2012
rs4273077	17	16849139	cg02671941	TNFRSF13B	-	-	Multiple myeloma; Hematological and biochemical traits	Chubb et al., Nat Genet 2013; Kamatani et al., Nat Genet 2010
rs397969	17	19804247	cg21902394		-	-	Platelet counts	Gieger et al., Nature 2011
rs4640244	17	21284223	cg07862083	MAP2K3	-	-	Height	Lango et al., Nature 2010
rs7219923	17	38074518	cg22144450	ORMDL3	-	rs2290400 (r²=0.844891)	Type 1 diabetes	Barrett et al., Nat Genet 2009
rs8078723	17	38166879	cg21432842	CSF3	-	-	C-reactive protein and white blood cell count; White blood cell count	Kong et al., Int J Immunogenet 2012; Nalls et al., PLoS Genet 2011
rs744166	17	40514201	cg08652441	STAT3	-	-	Multiple sclerosis; Crohn's disease	Jakkula et al., Am J Hum Genet 2010; Barrett et al., Nat Genet 2008
rs9299	17	46669430	cg22266211		-	-	Obesity	Bradfield et al., Nat Genet 2012
rs1292061	17	57911230	cg12054453	TMEM49	historical	rs11650106 (r²=0.964226)	Lipoprotein-associated phospholipase A2 activity and mass	Chu et al., Circ Cardiovasc Genet 2012
rs1057987	17	59485555	cg27470066	TBX2	-	rs8068318 (r²=1)	Creatinine levels	Chambers et al., Nat Genet 2010
rs9894429	17	79596811	cg08963712	NPLOC4	-	-	Eye color traits	Liu et al., PLoS Genet 2010
rs11082304	18	20720973	cg00751332	CABLES1	recent	-	Height; Platelet counts	Berndt et al., Nat Genet 2013; Gieger et al., Nature 2011
rs740495	19	1124835	cg01613691	GPX4	historical	-	Crohn's disease	Franke et al., Nat Genet 2010
rs3760775	19	5841356	cg24314434	FUT3	-	-	Tumor biomarkers; Tumor biomarkers	He et al., Gut 2013; He et al., Gut 2013
rs281437	19	10397238	cg20036207	ICAM4;ICAM1	-	-	Soluble ICAM-1	Pare et al., PLoS Genet 2008
rs3745683	19	11348521	cg24181266	DOCK6	-	rs2278426 (r²=0.982426)	HDL cholesterol	Weissglas-Volkov et al., J Med Genet 2013
rs11085824	19	13001547	cg17414007	GCDH	-	-	Mean corpuscular hemoglobin	Ganesh et al., Nat Genet 2009
rs4808801	19	18571141	cg25828334	ISYNA1	-	-	Breast cancer	Michailidou et al., Nat Genet 2013
rs10401714	19	19363630	cg14128641	HAPLN4	-	rs1064395 (r²=0.978838)	Bipolar disorder	Cichon et al., Am J Hum Genet 2011
rs10401193	19	19591066	cg19057459	GATAD2A	-	-	Height	Wood et al., Nat Genet 2014
rs3760893	19	33597930	cg03563238	RHPN2	-	rs10416218 (r²=0.990716)	Bone mineral density	Estrada et al., Nat Genet 2012
rs10416265	19	33605300	cg18084798	RHPN2	-	-	Bone properties	Moayyeri et al., Hum Mol Genet 2014
rs12980275	19	39731783	cg00675721		-	-	Lipid levels in hepatitis C treatment	Clark et al., J Viral Hepat 2012
rs11672660	19	46180184	cg19822309	GIPR	-	rs2287019 (r²=0.973147)	Body mass index	Speliotes et al., Nat Genet 2010
rs485186	19	49207206	cg16867584	FUT2	-	rs516246 (r²=0.972981)	Crohn's disease; Liver enzyme levels	Jostins et al., Nature 2012; Chambers et al., Nat Genet 2011
rs485186	19	49207206	cg16867584	FUT2	-	rs492602 (r²=0.978276)	Cholesterol total; Cholesterol total; Vitamin B12 levels	Willer et al., Nat Genet 2013; Teslovich et al., Nature 2010; Hazra et al., Nat Genet 2008
rs485186	19	49207206	cg16867584	FUT2	-	rs602662 (r²=0.978276)	Folate pathway vitamin levels; Folate pathway vitamin levels	Hazra et al., Hum Mol Genet 2009; Tanaka et al., Am J Hum Genet 2009
rs8108136	19	49247693	cg21967668	FGF21;FUT1	-	rs281408 (r²=0.801062)	Urinary metabolites	Rueedi et al., PLoS Genet 2014
rs7595	19	54697079	cg00000714	TSEN34	-	-	Obesity-related traits	Comuzzie et al., PLoS One 2012
rs1671152	19	55526345	cg27154418	GP6	-	-	Platelet aggregation	Johnson et al., Nat Genet 2010
rs1209523	20	22567942	cg10215507	C20orf56	-	-	Fasting plasma glucose	Xing et al., Am J Hum Genet 2010
rs965808	20	57408426	cg10797197	GNAS	-	-	DNA methylation	Renteria et al., Twin Res Hum Genet 2013
rs5754217	22	21939675	cg26844104	UBE2L3	-	-	Red blood cell traits	van et al., Nature 2012
rs3788368	22	24577986	cg15013830	SUSD2	-	rs8141797 (r²=1)	Amyotrophic lateral sclerosis	Deng et al., Nat Genet 2013
rs2239815	22	29192670	cg00742649	XBP1	-	-	Esophageal cancer	Wu et al., Nat Genet 2012
rs2283873	22	31013296	cg26233253	SLC35E4	-	-	Wilms tumor	Turnbull et al., Nat Genet 2012
rs5756504	22	37467270	cg22229142	KCTD17	-	-	Hematological and biochemical traits	Kamatani et al., Nat Genet 2010
rs8135665	22	38476276	cg23668028	SLC16A8	-	-	Age-related macular degeneration	Fritsche et al., Nat Genet 2013
rs877529	22	39542292	cg23124451	CBX7	-	-	Multiple myeloma	Chubb et al., Nat Genet 2013
rs1062753	22	42392811	cg22189786	WBP2NL	-	-	Response to serotonin reuptake inhibitors in major depressive disorder	Ji et al., Br J Clin Pharmacol 2014
rs6519955	22	46421842	cg00147172		-	-	Dupuytren's disease	Dolmans et al., N Engl J Med 2011
aLinkage disequilibrium measure is reported in brackets when meQTL and GWAs SNP are not the same, but are in strong LD (r²>0.8).
